# Supplementary material for: Metabolities from Marine Sponges of the Genus Callyspongia: Occurrence, Biological Activity, and NMR Data
Source: Mar Drugs. 2021 Nov 26;19(12):663. doi: 10.3390/md19120663 (PMC8706505; doi:10.3390/md19120663)
Supplement: Supplementary file 1 [file marinedrugs-19-00663-s001.zip]

Archive with 1 entries (1 files):
- marinedrugs-1447474-supplementary.pdf
